# Supplementary material for: Targeted therapies reshape extracellular matrix remodeling and microenvironmental regulation in pediatric acute myeloid leukemia
Source: Discov Oncol. 2026 Feb 21;17:491. doi: 10.1007/s12672-026-04617-w (PMC13031502; doi:10.1007/s12672-026-04617-w)
Supplement: Supplementary file 4 — Additional file 4. [file 12672_2026_4617_MOESM4_ESM.csv]

Ensembl_ID	Gene_Symbol	Log2FoldChange	BaseMean	Stat	PValue	AdjPValue	Significant	Direction
ENSG00000004846.17	ABCB5	2.80182251183125	95.0990218792074	9.41315185834631	4.81477856295369e-21	5.11377631171311e-17	TRUE	Upregulated
ENSG00000166670.10	MMP10	3.26793482895898	249.655909855491	7.7704655521121	7.81981780847049e-15	4.15271424718825e-11	TRUE	Upregulated
ENSG00000115963.14	RND3	2.71072559634941	102.609142260769	7.07877280125895	1.4543659585281e-12	4.99560447913374e-09	TRUE	Upregulated
ENSG00000203446.2	SUGCT-AS1	1.67624215859219	150.746323115362	7.02433082487013	2.15094617136163e-12	4.99560447913374e-09	TRUE	Upregulated
ENSG00000214922.9	HLA-F-AS1	1.69373328147534	237.755839640897	7.01185682470813	2.3517580638046e-12	4.99560447913374e-09	TRUE	Upregulated
ENSG00000196611.6	MMP1	2.56010302501705	46.8860254552587	6.91422119470359	4.70440646007445e-12	8.32758350207513e-09	TRUE	Upregulated
ENSG00000124491.16	F13A1	1.87994074000752	461.596470497855	6.81539807467457	9.40031021172095e-12	1.34522896786965e-08	TRUE	Upregulated
ENSG00000170522.10	ELOVL6	1.25143709557502	384.268033435376	6.78766527516493	1.13962673263678e-11	1.34522896786965e-08	TRUE	Upregulated
ENSG00000198203.10	SULT1C2	1.48852349300172	522.40251771578	6.78762849481678	1.13991721220477e-11	1.34522896786965e-08	TRUE	Upregulated
ENSG00000154451.15	GBP5	-1.45827249016093	350.037307428417	-6.71305943637958	1.90585435306981e-11	2.02420790839545e-08	TRUE	Downregulated
ENSG00000143387.14	CTSK	1.4529893426787	775.020138960809	6.57554544324416	4.8475135171596e-11	4.6804946423411e-08	TRUE	Upregulated
ENSG00000111863.13	ADTRP	1.12787659526378	669.250372776518	6.3776689541474	1.79803646049874e-10	1.59141210391309e-07	TRUE	Upregulated
ENSG00000271216.2	LINC01050	1.54833848485985	335.254539248361	6.27895616457507	3.40853668073306e-10	2.78477446815891e-07	TRUE	Upregulated
ENSG00000183454.18	GRIN2A	2.23733095184092	52.2180465751572	6.04695258303355	1.47611177361485e-09	1.11984165339738e-06	TRUE	Upregulated
ENSG00000181634.8	TNFSF15	1.37341900918022	430.724344471753	5.83671029081883	5.32415528562165e-09	3.72688963865491e-06	TRUE	Upregulated
ENSG00000118113.12	MMP8	3.0945893078771	91.339394200634	5.77081016834067	7.88913088113302e-09	4.92885053461846e-06	TRUE	Upregulated
ENSG00000235215.2	ENSG00000235215	1.60553397492804	73.6453049121214	5.72416535929284	1.0394347188353e-08	6.13324230486095e-06	TRUE	Upregulated
ENSG00000130368.7	MAS1	1.23141743955387	215.497439176971	5.61335149401357	1.98444918051219e-08	1.10930709190631e-05	TRUE	Upregulated
ENSG00000154188.10	ANGPT1	-1.81322066053583	72.166460705216	-5.58875916665222	2.28697864929216e-08	1.2145000117066e-05	TRUE	Downregulated
ENSG00000004468.13	CD38	-2.276148132571	677.38407625267	-5.53527161924748	3.10746403768224e-08	1.50019888837377e-05	TRUE	Downregulated
ENSG00000231811.4	ENSG00000231811	1.00142293275685	3826.98996766749	5.54204904322744	2.98952543861993e-08	1.50019888837377e-05	TRUE	Upregulated
ENSG00000196979.1	GPRACR	-1.1192055123395	251.242275351175	-5.48670795496378	4.09493292989185e-08	1.89096881079919e-05	TRUE	Downregulated
ENSG00000115414.21	FN1	-1.87357720822219	270.32261964307	-5.45539705308863	4.88635348207595e-08	2.16241501388036e-05	TRUE	Downregulated
ENSG00000241042.1	ENSG00000241042	1.66765485657858	144.910691710156	5.41623056633062	6.0868600204787e-08	2.58594161110017e-05	TRUE	Upregulated
ENSG00000188626.7	GOLGA8M	-2.26741003202907	70.9083563409973	-5.22434958660802	1.74768323895032e-07	7.13928603111204e-05	TRUE	Downregulated
ENSG00000155011.9	DKK2	-1.34384193575356	438.481711452094	-5.14750899901369	2.63968344661952e-07	0.000103837325505725	TRUE	Downregulated
ENSG00000228536.3	LYPLAL1-AS1	1.54164373316903	100.176658584815	5.08001638323015	3.77402319667454e-07	0.000143156787042429	TRUE	Upregulated
ENSG00000170324.21	FRMPD2	1.69817425231997	97.8085089222859	5.05607299031405	4.27977589146696e-07	0.000156743102563002	TRUE	Upregulated
ENSG00000152128.13	TMEM163	1.47912402258075	750.253125680035	5.02117044790299	5.13575591827467e-07	0.000166361872791814	TRUE	Upregulated
ENSG00000198848.13	CES1	2.08448916983186	220.909108193136	5.0199330189374	5.168950006713e-07	0.000166361872791814	TRUE	Upregulated
ENSG00000234807.8	JUN-DT	1.0562251406731	268.356243037491	5.02060234991876	5.15096956963794e-07	0.000166361872791814	TRUE	Upregulated
ENSG00000248187.1	ENSG00000248187	1.07281856602143	568.710161963869	4.99922226339561	5.75620198124319e-07	0.000174676060693668	TRUE	Upregulated
ENSG00000078596.11	ITM2A	-1.50390749187041	84.805963802107	-4.9607773466949	7.02116343632439e-07	0.000199085931472733	TRUE	Downregulated
ENSG00000100852.14	ARHGAP5	1.14657075889931	278.465453126371	4.95778814755167	7.13002487906844e-07	0.000199085931472733	TRUE	Upregulated
ENSG00000284240.1	LINC02801	1.35063053982299	144.586900850304	4.95293135423851	7.31037692066339e-07	0.000199085931472733	TRUE	Upregulated
ENSG00000071967.12	CYBRD1	-1.41898539613018	1162.69488944765	-4.9170330460415	8.78657237284869e-07	0.000233305462930065	TRUE	Downregulated
ENSG00000175445.17	LPL	-1.92499343759157	156.764426863703	-4.86373327206218	1.15192120618672e-06	0.00029840378368071	TRUE	Downregulated
ENSG00000138449.11	SLC40A1	-1.10444086777208	744.188440620162	-4.82183789510654	1.42241521600331e-06	0.000343351636572073	TRUE	Downregulated
ENSG00000162892.16	IL24	1.61978088697436	83.6422417004047	4.8279163554583	1.37969017028021e-06	0.000343351636572073	TRUE	Upregulated
ENSG00000231407.6	GORAB-AS1	2.59202036247049	19.8277668714229	4.82574961185821	1.39477652442904e-06	0.000343351636572073	TRUE	Upregulated
ENSG00000093134.17	VNN3P	1.66308251232184	53.8123161004289	4.73255082010698	2.21715768792126e-06	0.00051192243050895	TRUE	Upregulated
ENSG00000187147.18	RNF220	-1.58278486044883	107.329354858109	-4.71668927929448	2.39713355381497e-06	0.000541701180320613	TRUE	Downregulated
ENSG00000136237.19	RAPGEF5	1.62216008822662	72.3750833326034	4.69528990800253	2.66228871324486e-06	0.000589086842153619	TRUE	Upregulated
ENSG00000105855.10	ITGB8	1.09770657049609	1853.96306611705	4.68254861975826	2.83329955978528e-06	0.000614132135193459	TRUE	Upregulated
ENSG00000176177.10	ENTHD1	1.16404791572906	208.106752721781	4.66282417194737	3.11899224385651e-06	0.000662536332440001	TRUE	Upregulated
ENSG00000258791.9	LINC00520	1.06494190320587	159.773561847633	4.63592330926682	3.55347706601181e-06	0.000740029018002185	TRUE	Upregulated
ENSG00000075223.14	SEMA3C	2.06066488922058	38.6306966625248	4.4429256766089	8.87438275634248e-06	0.0018087757158468	TRUE	Upregulated
ENSG00000170571.12	EMB	-1.02207821694405	290.972232981751	-4.41554088627383	1.00757732450913e-05	0.00198175532659472	TRUE	Downregulated
ENSG00000157554.20	ERG	-1.68693331945391	37.5544627819633	-4.37757231849786	1.20008547191427e-05	0.00224792128901189	TRUE	Downregulated
ENSG00000232679.2	LINC01705	1.2976242346854	108.723450316243	4.37642842218181	1.20639782952338e-05	0.00224792128901189	TRUE	Upregulated
ENSG00000110079.19	MS4A4A	1.33337448881088	1254.36007412061	4.36262952928292	1.28508454009839e-05	0.00235325567248018	TRUE	Upregulated
ENSG00000178175.12	ZNF366	-1.68357046629577	230.580880261594	-4.34120418075837	1.41703964846374e-05	0.00250839635105556	TRUE	Downregulated
ENSG00000073792.16	IGF2BP2	-2.15098300014043	138.939828636716	-4.32684133482826	1.51262839143648e-05	0.00263370920417162	TRUE	Downregulated
ENSG00000229771.2	ENSG00000229771	1.50636363260251	56.6967335147539	4.31344538380747	1.60729859944774e-05	0.00275340619753781	TRUE	Upregulated
ENSG00000275385.2	CCL18	2.05960732990429	187.187462084979	4.25124876790016	2.12581882760629e-05	0.00358386059809625	TRUE	Upregulated
ENSG00000101144.13	BMP7	2.07917441065077	28.5645828556033	4.24601704357014	2.17604085372148e-05	0.00361120779802747	TRUE	Upregulated
ENSG00000106258.15	CYP3A5	1.07352205157818	204.104034617217	4.14514390748293	3.39600365529864e-05	0.00515270783184669	TRUE	Upregulated
ENSG00000136158.12	SPRY2	-1.07076800872106	665.256292708458	-4.13940291145451	3.48210926153933e-05	0.00520894119250834	TRUE	Downregulated
ENSG00000187801.15	ZFP69B	-1.5237226632137	32.622083198179	-4.06583932379506	4.78599024291561e-05	0.00686918950946037	TRUE	Downregulated
ENSG00000154153.15	RETREG1	1.29286978696507	49.6983512549703	4.01627765090803	5.91245942092147e-05	0.00815535474150739	TRUE	Upregulated
ENSG00000206127.11	GOLGA8O	-1.85498341092885	34.9985024560576	-3.99645687361242	6.42975886119701e-05	0.00875518831599659	TRUE	Downregulated
ENSG00000243742.6	RPLP0P2	1.16942278791249	142.144531363401	3.98581736990734	6.72482236564563e-05	0.00904105548677497	TRUE	Upregulated
ENSG00000005469.12	CROT	-1.54091919536142	51.5657660479166	-3.97477428005066	7.04460355645778e-05	0.00923712770038742	TRUE	Downregulated
ENSG00000162772.17	ATF3	1.17564104004801	58.3419428360773	3.96591098353877	7.31161483306624e-05	0.00947032452951178	TRUE	Upregulated
ENSG00000173258.13	ZNF483	2.0755878595935	18.1603943399055	3.93508832120662	8.31661066073478e-05	0.0106422556418872	TRUE	Upregulated
ENSG00000288700.2	ENSG00000288700	2.19933599618671	22.3406343285372	3.90687048366499	9.34992375230475e-05	0.0118220881158606	TRUE	Upregulated
ENSG00000008441.19	NFIX	-2.02148763022246	65.9574226055621	-3.84362403846137	0.000121230681519522	0.0144673153754926	TRUE	Downregulated
ENSG00000005961.19	ITGA2B	-2.12269026702929	131.458858408575	-3.81877248249886	0.000134117386806319	0.0152583803474843	TRUE	Downregulated
ENSG00000113389.16	NPR3	-1.85202293552569	20.5176860624173	-3.81707591636852	0.000135042628063602	0.0152583803474843	TRUE	Downregulated
ENSG00000166483.12	WEE1	-1.45689344818183	32.7709766786105	-3.82157000355544	0.000132604759791464	0.0152583803474843	TRUE	Downregulated
ENSG00000290060.1	ENSG00000290060	1.52484551435368	34.6393308794965	3.79864881994866	0.000145487062219227	0.015930083379695	TRUE	Upregulated
ENSG00000186399.11	GOLGA8R	-1.29269269462084	42.6593989858525	-3.79200576103422	0.000149435446649089	0.0161954477434691	TRUE	Downregulated
ENSG00000135763.10	URB2	-1.50539545258959	87.3818779536795	-3.76034033107659	0.000169682351142194	0.0180219625148124	TRUE	Downregulated
ENSG00000138678.11	GPAT3	-1.03452145150221	1001.2586042556	-3.73770422487558	0.000185708230223319	0.0194184719149462	TRUE	Downregulated
ENSG00000154639.19	CXADR	1.1400093167844	55.1403704485401	3.73529937826756	0.000187492002385397	0.0194184719149462	TRUE	Upregulated
ENSG00000172893.18	DHCR7	-2.59104580149178	110.088629271768	-3.73419593924783	0.000188315846647158	0.0194184719149462	TRUE	Downregulated
ENSG00000072163.20	LIMS2	-2.29311074875414	34.991013104515	-3.72960113936321	0.00019178311528609	0.0194604705706683	TRUE	Downregulated
ENSG00000232453.7	LINC02777	1.02648322099655	223.275885870068	3.7288079943272	0.000192387666878841	0.0194604705706683	TRUE	Upregulated
ENSG00000269446.2	ENSG00000269446	2.01854630518313	48.4379869272814	3.7191341517089	0.000199906864485693	0.0196593593305791	TRUE	Upregulated
ENSG00000137831.15	UACA	1.20928553670905	51.5072370062665	3.69496761177127	0.000219914818182747	0.0208817289237267	TRUE	Upregulated
ENSG00000138623.10	SEMA7A	-2.19768550978844	23.9658074903894	-3.69463729334039	0.000220200888754109	0.0208817289237267	TRUE	Downregulated
ENSG00000254416.6	LINC02732	1.25301610525196	53.2090161497198	3.69723768018807	0.000217958255440641	0.0208817289237267	TRUE	Upregulated
ENSG00000101082.14	SLA2	-1.16270659750369	95.5554955603017	-3.674524149299	0.0002382931063941	0.0222009744123837	TRUE	Downregulated
ENSG00000107551.21	RASSF4	-1.65718874705503	2315.26300242226	-3.67671384221522	0.000236257812480524	0.0222009744123837	TRUE	Downregulated
ENSG00000079739.17	PGM1	-1.70645398676918	142.64736591008	-3.663900546908	0.000248403268552969	0.0229416618721833	TRUE	Downregulated
ENSG00000126882.14	FAM78A	-2.57945393518311	45.9625436983151	-3.65852789246465	0.000253668137007563	0.0232259420961839	TRUE	Downregulated
ENSG00000179813.7	FAM216B	1.79508715199776	32.5251438985256	3.65505009827621	0.000257131761292246	0.0233418498861961	TRUE	Upregulated
ENSG00000116691.11	MIIP	-2.41158848591687	82.2514557898495	-3.64847184711177	0.000263804804415425	0.0236990758950284	TRUE	Downregulated
ENSG00000180938.6	ZNF572	-1.82213038641205	18.7156762938375	-3.63821522716772	0.000274533961599048	0.0242985433845291	TRUE	Downregulated
ENSG00000005381.9	MPO	-1.96654968317205	317.564794282358	-3.63260144510546	0.000280578213606271	0.024628274435638	TRUE	Downregulated
ENSG00000171051.10	FPR1	1.14788732996135	981.0409018231	3.62502194325677	0.000288936917477198	0.0251540901682403	TRUE	Upregulated
ENSG00000160883.11	HK3	-2.16417512759176	1019.46751771223	-3.61594077406339	0.000299258796777864	0.0258408754518511	TRUE	Downregulated
ENSG00000099985.4	OSM	-2.39074413877681	51.4472207147645	-3.61040344069258	0.000305721101567073	0.0261859985463216	TRUE	Downregulated
ENSG00000253659.2	ENSG00000253659	1.53112833880247	59.1892711162077	3.59455316417631	0.000324948788951655	0.0269631334957463	TRUE	Upregulated
ENSG00000255833.2	TIFAB	-1.20250793989778	895.958984055763	-3.59143734231746	0.000328859245985313	0.0270760779194575	TRUE	Downregulated
ENSG00000156414.20	TDRD9	1.24228561478773	44.1325560995737	3.55806730282103	0.000373593599720204	0.0296927816681854	TRUE	Upregulated
ENSG00000240184.7	PCDHGC3	-2.39662093817303	102.204124157319	-3.55734682634038	0.000374619409051581	0.0296927816681854	TRUE	Downregulated
ENSG00000105063.19	PPP6R1	-2.96960638530314	27.6268878678932	-3.53986028132065	0.000400338916702839	0.031267443527569	TRUE	Downregulated
ENSG00000204389.10	HSPA1A	-2.28955322194319	95.0616499950492	-3.53532408463385	0.00040727532080184	0.0315742422061047	TRUE	Downregulated
ENSG00000130159.15	ECSIT	-2.48981847101363	71.9172924351827	-3.5219839859564	0.000428330016789704	0.0322644901299535	TRUE	Downregulated
ENSG00000143061.18	IGSF3	-1.37973364837174	97.9992527429291	-3.52315462930938	0.00042644248359941	0.0322644901299535	TRUE	Downregulated
ENSG00000129295.10	DNAAF11	1.33650788662378	37.3222369397103	3.50458286332461	0.000457323223312066	0.0339666430405416	TRUE	Upregulated
ENSG00000114867.22	EIF4G1	-2.02339063664469	371.206627841832	-3.50120239596059	0.000463163947994232	0.0341615575808802	TRUE	Downregulated
ENSG00000103522.17	IL21R	-1.66813995049318	389.556205037421	-3.49182748519282	0.00047972798207717	0.0344303044735719	TRUE	Downregulated
ENSG00000116874.12	WARS2	-1.62992130648647	65.4505776280615	-3.49573646536633	0.000472755360126622	0.0344303044735719	TRUE	Downregulated
ENSG00000167658.16	EEF2	-2.11477315885724	1279.60339369219	-3.48474842587892	0.000492599949116223	0.0351134500641839	TRUE	Downregulated
ENSG00000106683.15	LIMK1	-2.20110332753783	510.906487055148	-3.47546438278949	0.000509969707448816	0.0358084986019666	TRUE	Downregulated
ENSG00000124762.14	CDKN1A	-2.00510416742072	7490.80750361635	-3.46325916072663	0.000533674109570288	0.0363343122932438	TRUE	Downregulated
ENSG00000127054.22	INTS11	-1.98474698265053	365.814042920489	-3.46474187470791	0.000530740629897205	0.0363343122932438	TRUE	Downregulated
ENSG00000169727.13	GPS1	-2.19543752437973	178.297100144267	-3.46326025085279	0.000533671947268143	0.0363343122932438	TRUE	Downregulated
ENSG00000105671.12	DDX49	-2.01972795481058	149.961922676112	-3.45679603992147	0.000546638414716976	0.0367458645741076	TRUE	Downregulated
ENSG00000140403.13	DNAJA4	-1.08323668271073	87.3920931130789	-3.45744680962945	0.000545319880871419	0.0367458645741076	TRUE	Downregulated
ENSG00000160255.19	ITGB2	-2.12438102419334	3492.55088928859	-3.45096146387723	0.000558593321672345	0.0370801229342624	TRUE	Downregulated
ENSG00000198133.9	TMEM229B	-1.58100311075884	49.9919065845082	-3.45236991023119	0.000555685355168171	0.0370801229342624	TRUE	Downregulated
ENSG00000170345.10	FOS	-1.91878232039926	233.814642256823	-3.44786256198494	0.000565041479553058	0.037275189778466	TRUE	Downregulated
ENSG00000232653.9	GOLGA8N	-1.21129730821644	61.2220719182336	-3.44395841806982	0.000573263860428112	0.0375841695160925	TRUE	Downregulated
ENSG00000011485.15	PPP5C	-1.71981916755776	139.413534341193	-3.44083175866041	0.000579929004216149	0.0377878892869921	TRUE	Downregulated
ENSG00000172794.20	RAB37	-1.76310116725537	207.706688525706	-3.43576549818211	0.000590882183262269	0.0382668272465156	TRUE	Downregulated
ENSG00000004809.14	SLC22A16	-1.24216297403968	34.4432786925196	-3.42892090141165	0.000605986107580506	0.0390071421128034	TRUE	Downregulated
ENSG00000102879.17	CORO1A	-2.03691191009544	1113.17480253746	-3.41684893594118	0.000633504215926	0.0391188853334305	TRUE	Downregulated
ENSG00000159388.6	BTG2	-1.65549168931078	3831.73328386638	-3.42306641118403	0.000619189475220342	0.0391188853334305	TRUE	Downregulated
ENSG00000163956.13	LRPAP1	-2.19900638548257	1004.85152064959	-3.41828143410722	0.000630179085723829	0.0391188853334305	TRUE	Downregulated
ENSG00000286972.1	ENSG00000286972	2.22670504478933	17.0351363967454	3.42552020866349	0.00061362328355685	0.0391188853334305	TRUE	Upregulated
ENSG00000005844.19	ITGAL	-1.21494049645111	884.332969729819	-3.40983112279041	0.000650031165516986	0.0396780517756087	TRUE	Downregulated
ENSG00000064666.15	CNN2	-1.82070865815688	606.819731944448	-3.40718955980495	0.000656355257232372	0.0397188853437953	TRUE	Downregulated
ENSG00000163930.10	BAP1	-1.88044543800199	69.5162366409821	-3.40643200004388	0.000658179438895393	0.0397188853437953	TRUE	Downregulated
ENSG00000008838.21	MED24	-2.38200048843086	88.084345593861	-3.39907085275979	0.000676151977810169	0.0404622603876007	TRUE	Downregulated
ENSG00000131979.20	GCH1	-1.45844929296329	54.4666539357292	-3.39827702385679	0.000678117159306366	0.0404622603876007	TRUE	Downregulated
ENSG00000157601.15	MX1	-1.16520556941129	2020.12418777899	-3.39345862245387	0.000690159841544851	0.0405915031870066	TRUE	Downregulated
ENSG00000175567.11	UCP2	-1.92172656396984	1818.95355724465	-3.39566197372712	0.000684628525590794	0.0405915031870066	TRUE	Downregulated
ENSG00000238042.5	ENSG00000238042	1.35791858846217	27.7541772576026	3.39282878122816	0.000691748618477375	0.0405915031870066	TRUE	Upregulated
ENSG00000123080.12	CDKN2C	-2.0355064347664	26.952187219436	-3.38897452487545	0.000701545278346155	0.0407419402861305	TRUE	Downregulated
ENSG00000145386.11	CCNA2	-1.33106492933386	37.6711146219952	-3.38596234344284	0.000709291159475487	0.0408944046402573	TRUE	Downregulated
ENSG00000184640.20	SEPTIN9	-1.89424475954584	900.343875231706	-3.38479592408093	0.000712311915869279	0.0408944046402573	TRUE	Downregulated
ENSG00000148180.22	GSN	-2.02104978572919	3981.52008364756	-3.38072041487757	0.000722960643714429	0.0412429995643899	TRUE	Downregulated
ENSG00000196405.13	EVL	-1.41990482533287	869.41542263065	-3.37951056399838	0.000726150166513597	0.0412429995643899	TRUE	Downregulated
ENSG00000144589.22	STK11IP	-2.05593138768855	115.580026003296	-3.36830142663129	0.00075632857545997	0.0425024645500547	TRUE	Downregulated
ENSG00000117676.14	RPS6KA1	-1.80675434093123	3777.68453736194	-3.36397194525957	0.000768293526865059	0.0429476081517568	TRUE	Downregulated
ENSG00000286225.1	ENSG00000286225	1.84459081292772	17.5058495777746	3.36105753207671	0.000776446505849806	0.0431761169561822	TRUE	Upregulated
ENSG00000197043.15	ANXA6	-1.2635225746591	2141.31914891583	-3.35878919290855	0.000782847616734448	0.0433053361319613	TRUE	Downregulated
ENSG00000172046.21	USP19	-1.99991952395851	19.8037045128159	-3.34937410829272	0.000809943534311708	0.0443423210202301	TRUE	Downregulated
ENSG00000205744.10	DENND1C	-1.90482064641264	246.807138095652	-3.34210321305673	0.000831461371185497	0.0450653498017829	TRUE	Downregulated
ENSG00000114395.11	CYB561D2	-2.07519980672957	55.0099066347492	-3.33700624880649	0.00084686044141854	0.0451985163231473	TRUE	Downregulated
ENSG00000128159.12	TUBGCP6	-2.1658583598702	47.9208227046676	-3.33876352744489	0.000841521679090921	0.0451985163231473	TRUE	Downregulated
ENSG00000247596.10	TWF2	-2.3191137846925	173.755430012648	-3.33833877378575	0.000842809248428227	0.0451985163231473	TRUE	Downregulated
ENSG00000102054.18	RBBP7	-1.68002400108757	491.038648903737	-3.33062726019015	0.000866505455293646	0.0459196245108643	TRUE	Downregulated
ENSG00000116786.13	PLEKHM2	-2.15065043365294	101.28790502434	-3.32982096782174	0.000869018409442023	0.0459196245108643	TRUE	Downregulated
ENSG00000188976.11	NOC2L	-1.90725092575561	311.313178503296	-3.32573046899359	0.000881871602393582	0.0463681103416942	TRUE	Downregulated
ENSG00000167508.12	MVD	-2.24900966628914	43.600840202557	-3.32397944837179	0.000887427354424889	0.0464303740460431	TRUE	Downregulated
ENSG00000167930.17	FAM234A	-2.0014437809499	192.851757946368	-3.31623449210136	0.000912392374751338	0.047101951331882	TRUE	Downregulated
ENSG00000233621.3	LITATS1	-1.09294144492165	56.3505038052923	-3.31587474550526	0.000913567646583908	0.047101951331882	TRUE	Downregulated
ENSG00000130811.12	EIF3G	-1.9836195334831	73.5872224090518	-3.31131167451058	0.000928597199608476	0.047189621325558	TRUE	Downregulated
ENSG00000159618.16	ADGRG5	-2.17174724310675	69.8851121619702	-3.31236223590906	0.000925116765386969	0.047189621325558	TRUE	Downregulated
ENSG00000178188.15	SH2B1	-1.90705989816726	36.7942447653233	-3.31382545615497	0.000920289360393902	0.047189621325558	TRUE	Downregulated
ENSG00000100014.20	SPECC1L	-1.44603956577535	76.7918304220213	-3.30526596032778	0.0009488631314807	0.0477624422723057	TRUE	Downregulated
ENSG00000110665.12	C11orf21	-2.03318185827708	57.0628672577861	-3.2995699494398	0.00096833092000086	0.0478355474480425	TRUE	Downregulated
ENSG00000143761.17	ARF1	-1.97290341063332	2370.03763694166	-3.30008600211649	0.000966552037659306	0.0478355474480425	TRUE	Downregulated
ENSG00000179222.18	MAGED1	-1.26154701367123	700.56799134902	-3.30033724995699	0.000965687058486999	0.0478355474480425	TRUE	Downregulated
ENSG00000110955.9	ATP5F1B	-1.86135813503465	5583.12432016302	-3.29012644209716	0.00100142371828726	0.0479707558557043	TRUE	Downregulated
ENSG00000117586.11	TNFSF4	1.1350478771551	41.3176721482933	3.2935873156938	0.000989176130264008	0.0479707558557043	TRUE	Upregulated
ENSG00000120725.13	SIL1	-1.87570114060944	257.709765641833	-3.2885075884386	0.0010072006925734	0.0479707558557043	TRUE	Downregulated
ENSG00000122390.19	NAA60	-1.90554594629751	181.395115251796	-3.2885147501794	0.00100717506768326	0.0479707558557043	TRUE	Downregulated
ENSG00000148339.13	SLC25A25	-1.63248546568183	52.7092183217174	-3.29263554861562	0.000992530412824649	0.0479707558557043	TRUE	Downregulated
ENSG00000158859.10	ADAMTS4	-2.81175647051631	15.8767218965418	-3.29048662119905	0.00100014257665919	0.0479707558557043	TRUE	Downregulated
ENSG00000160211.20	G6PD	-2.22744924187639	493.271566888184	-3.2943751165269	0.000986407651230347	0.0479707558557043	TRUE	Downregulated
ENSG00000088325.16	TPX2	-1.04470332450378	71.2294921912067	-3.27873711966954	0.00104272721039861	0.0490035650515203	TRUE	Downregulated
