# Supplementary material for: Targeted therapies reshape extracellular matrix remodeling and microenvironmental regulation in pediatric acute myeloid leukemia
Source: Discov Oncol. 2026 Feb 21;17:491. doi: 10.1007/s12672-026-04617-w (PMC13031502; doi:10.1007/s12672-026-04617-w)
Supplement: Supplementary file 5 — Additional file 5. [file 12672_2026_4617_MOESM5_ESM.csv]

Ensembl_ID	Gene_Symbol	LogFC	AveExpr	t_statistic	PValue	AdjPValue	Significant	Direction
ENSG00000254739	ENSG00000254739	-3.20841503479381	-0.919020363598317	-35.3686964483035	4.54123398975043e-06	0.0194194361599327	TRUE	Downregulated
ENSG00000255421	ENSG00000255421	3.05979513669882	-0.514528124555169	33.0517971322717	5.9222279446179e-06	0.0194194361599327	TRUE	Upregulated
ENSG00000225218	ENSG00000225218	-3.1149576483532	-0.483944424823444	-31.5139793116101	7.13753006585798e-06	0.0194194361599327	TRUE	Downregulated
ENSG00000247903	TM7SF3-AS1	3.62499300404199	-1.29749330574048	31.3430806391169	7.29118492086436e-06	0.0194194361599327	TRUE	Upregulated
ENSG00000257497	GLIPR1-AS1	2.7605487127999	-1.35901377740031	30.1386206875018	8.50057104481359e-06	0.0194194361599327	TRUE	Upregulated
ENSG00000238153	ENSG00000238153	-2.71036011417096	-0.919727506864052	-29.5202955053676	9.21931011753909e-06	0.0194194361599327	TRUE	Downregulated
ENSG00000234332	BCAS2P2	2.74469952537962	-1.27171362198723	29.1661293852648	9.66542166601017e-06	0.0194194361599327	TRUE	Upregulated
ENSG00000237950	LINC02918	3.09408741930966	-0.986182706933598	28.2892644486174	1.08921799477831e-05	0.0194194361599327	TRUE	Upregulated
ENSG00000257896	ENSG00000257896	2.61362929088705	-1.58583833090835	27.2670477598764	1.25795143452129e-05	0.0194194361599327	TRUE	Upregulated
ENSG00000242870	ENSG00000242870	2.66497184347065	-0.936478068626623	26.8367964775378	1.33871750723374e-05	0.0194194361599327	TRUE	Upregulated
ENSG00000227256	MIS18A-AS1	3.1544646198972	-1.13478088723662	24.1260887001775	2.03006229610325e-05	0.026770985152067	TRUE	Upregulated
ENSG00000099834	CDHR5	2.41503865384987	-0.863261255915349	23.212730035966	2.36045452354622e-05	0.0285339610988012	TRUE	Upregulated
ENSG00000227603	ENSG00000227603	-2.76529596530513	-1.27482291293034	-22.5218244314782	2.6561125011984e-05	0.0296381291864493	TRUE	Downregulated
ENSG00000235522	ENSG00000235522	-2.04797615956605	-1.97454076383153	-21.2475715540179	3.33408715604037e-05	0.0327033468562396	TRUE	Downregulated
ENSG00000214844	ENSG00000214844	3.65752658287419	0.922005304065439	21.0002646440612	3.4899051495402e-05	0.0327033468562396	TRUE	Upregulated
ENSG00000167618	LAIR2	2.25754728229893	-1.73306724508375	20.329201904155	3.96115885301795e-05	0.0327033468562396	TRUE	Upregulated
ENSG00000263505	SLC25A3P3	2.87656285251325	-1.33444988229575	20.3137532686859	3.97291771736348e-05	0.0327033468562396	TRUE	Upregulated
ENSG00000204778	ZNG1DP	2.38881338638888	0.0279089557729268	20.2035936874301	4.05804662492977e-05	0.0327033468562396	TRUE	Upregulated
ENSG00000226637	ENSG00000226637	-1.98304160312314	-0.767740346893152	-19.8285700920247	4.36553257208464e-05	0.0333296923635052	TRUE	Downregulated
ENSG00000227066	ENSG00000227066	1.74508220816542	-2.24411904545743	19.3445206471355	4.80687476560675e-05	0.0348642626749458	TRUE	Upregulated
ENSG00000255362	LINC02761	-2.42718829872604	-1.07491329106641	-18.5580338329205	5.65021837091483e-05	0.0390295560421383	TRUE	Downregulated
ENSG00000117360	PRPF3	1.76066482602251	5.50434217108376	17.2327264918087	7.53778582998826e-05	0.0497014187499135	TRUE	Upregulated
