# Supplementary material for: Targeted therapies reshape extracellular matrix remodeling and microenvironmental regulation in pediatric acute myeloid leukemia
Source: Discov Oncol. 2026 Feb 21;17:491. doi: 10.1007/s12672-026-04617-w (PMC13031502; doi:10.1007/s12672-026-04617-w)
Supplement: Supplementary file 6 — Additional file 6. [file 12672_2026_4617_MOESM6_ESM.csv]

Ensembl_ID	Gene_Symbol	Log2FoldChange	BaseMean	Stat	PValue	AdjPValue	Significant	Direction
ENSG00000116962	NID1	3.98738118743293	14539.6350090721	21.5894208229502	2.25824962687229e-103	6.39897614270532e-99	TRUE	Upregulated
ENSG00000135333	EPHA7	-3.19775121790251	3240.40533850237	-12.9945876218926	1.31313662431833e-38	1.8604519693342e-34	TRUE	Downregulated
ENSG00000125810	CD93	1.89837728739209	3326.77726516594	9.00212210864997	2.21396125181842e-19	2.09116020105089e-15	TRUE	Upregulated
ENSG00000233922	LINC01694	1.56167266850674	859.954239516885	8.6168361133841	6.88295408644765e-18	4.87588467483951e-14	TRUE	Upregulated
ENSG00000249307	LINC01088	-1.52459432491744	3048.17954180217	-7.82172157541452	5.21057560813026e-15	2.95293740863958e-11	TRUE	Downregulated
ENSG00000142149	HUNK	-1.63527879908093	217.247243489302	-7.49226609927157	6.76944987299257e-14	3.19698552668529e-10	TRUE	Downregulated
ENSG00000159164	SV2A	1.19345994148503	1462.80401828139	6.09254800751585	1.11127502256245e-09	4.49844129133281e-06	TRUE	Upregulated
ENSG00000146592	CREB5	-2.97749177230399	44.3064334422675	-5.87334497003144	4.27088430503514e-09	1.51274722084345e-05	TRUE	Downregulated
ENSG00000169704	GP9	-1.93468209249024	165.548101251145	-5.81812995139895	5.95096304888365e-09	1.87362765503519e-05	TRUE	Downregulated
ENSG00000107186	MPDZ	2.56112925389494	44.4992005568448	5.77641289600548	7.63099779864869e-09	2.16231953622509e-05	TRUE	Upregulated
ENSG00000125820	NKX2-2	-1.75759822191133	339.281738555654	-5.73980122394109	9.47877425493533e-09	2.44173224807134e-05	TRUE	Downregulated
ENSG00000276644	DACH1	-1.05836415387737	3693.79011530342	-5.70154671621152	1.18725187868713e-08	2.80349743620655e-05	TRUE	Downregulated
ENSG00000258197	NKX2-2-AS1	-1.84228620723556	176.92620119136	-5.41907827650954	5.9907085773276e-08	0.000130579014036273	TRUE	Downregulated
ENSG00000286082	ENSG00000286082	1.67131549234146	84.0869477582978	5.39475957040481	6.86153681415542e-08	0.000138877505118506	TRUE	Upregulated
ENSG00000182983	ZNF662	1.59924524273233	363.916781029313	5.31758719080141	1.05152300154331e-07	0.000198639705144875	TRUE	Upregulated
ENSG00000183873	SCN5A	-1.32093229093754	135.449644947657	-5.138354136793	2.77155201637561e-07	0.000461968811388349	TRUE	Downregulated
ENSG00000133169	BEX1	1.35208805577303	956.076386112436	5.14919935137649	2.61600727834673e-07	0.000461968811388349	TRUE	Upregulated
ENSG00000136231	IGF2BP3	1.6966783233425	69.1307610536565	5.05369373401109	4.33346312024652e-07	0.000682183394307252	TRUE	Upregulated
ENSG00000178568	ERBB4	-3.93098174258621	27.636958254873	-4.9137324661858	8.93586661805168e-07	0.00133266692889007	TRUE	Downregulated
ENSG00000122224	LY9	1.70215513151038	119.504733739719	4.82047415541832	1.43217410845647e-06	0.00193248026367727	TRUE	Upregulated
ENSG00000170745	KCNS3	1.68681042032748	65.7222442961988	4.80526968356365	1.54543050121618e-06	0.00199051448556644	TRUE	Upregulated
ENSG00000159753	CARMIL2	1.11684351069245	168.48469023736	4.67924135864227	2.87938329971929e-06	0.00354740022525417	TRUE	Upregulated
ENSG00000136535	TBR1	-1.56719328058174	78.5668826531283	-4.58570455993038	4.52458030653479e-06	0.00534202114858208	TRUE	Downregulated
ENSG00000205488	CALML3-AS1	-4.72450369868672	13.8829549317068	-4.55755075835204	5.17535857224578e-06	0.00586595842012626	TRUE	Downregulated
ENSG00000285171	ENSG00000285171	-1.46769978696778	72.0086215318713	-4.47158911720316	7.76404927040776e-06	0.00846161923562593	TRUE	Downregulated
ENSG00000005059	MCUB	1.16941602563412	116.700038281933	4.40922571314898	1.03740858284465e-05	0.0104985748583878	TRUE	Upregulated
ENSG00000147168	IL2RG	-1.51302866364956	77.8673688490343	-4.36553231516429	1.26813551654727e-05	0.0115915767731882	TRUE	Downregulated
ENSG00000260896	ARLNC1	-1.48353921968799	76.0877684986261	-4.3029816212824	1.68514833741872e-05	0.0149219885278428	TRUE	Downregulated
ENSG00000102048	ASB9	-2.97513167244037	26.38748311128	-4.27403908791729	1.9196336013789e-05	0.0164832538571735	TRUE	Downregulated
ENSG00000133019	CHRM3	-1.12166748386102	233.051042024989	-4.16925948899231	3.05590905827288e-05	0.0234033078581677	TRUE	Downregulated
ENSG00000242741	LINC02005	-1.72218895332632	71.093291710044	-4.17994228982267	2.91583083836506e-05	0.0234033078581677	TRUE	Downregulated
ENSG00000107485	GATA3	-3.02287326438818	69.8903695760869	-4.18664989977538	2.83101989095131e-05	0.0234033078581677	TRUE	Downregulated
ENSG00000108001	EBF3	1.54888415885441	86.2150126801295	4.02771385004061	5.63218320782058e-05	0.0393792551879384	TRUE	Upregulated
ENSG00000152315	KCNK13	3.31280840713117	18.4061659898655	4.01931148995333	5.83684612469443e-05	0.0393792551879384	TRUE	Upregulated
ENSG00000215386	MIR99AHG	-2.75912761793665	23.5106518045372	-4.02464928987902	5.70602871002445e-05	0.0393792551879384	TRUE	Downregulated
ENSG00000177238	TRIM72	-1.35775614950601	136.218510742286	-3.99264000841236	6.53417288821148e-05	0.0430586797582234	TRUE	Downregulated
