# Supplementary material for: Targeted therapies reshape extracellular matrix remodeling and microenvironmental regulation in pediatric acute myeloid leukemia
Source: Discov Oncol. 2026 Feb 21;17:491. doi: 10.1007/s12672-026-04617-w (PMC13031502; doi:10.1007/s12672-026-04617-w)
Supplement: Supplementary file 7 — Additional file 7. [file 12672_2026_4617_MOESM7_ESM.csv]

Dataset	Treatment	Total_DEGs	Upregulated	Downregulated	Enriched_Pathways	GO_BP_Terms
GSE246783 (MI3454)	PRMT5 inhibitor MI3454	166	0	0	26	324
GSE292050 (NID1 KD)	NID1 knockdown	36	0	0	13	234
GSE292324 (PRMT5 KD)	PRMT5 knockdown	22	0	0	1	15
