# Supplementary material for: Targeted therapies reshape extracellular matrix remodeling and microenvironmental regulation in pediatric acute myeloid leukemia
Source: Discov Oncol. 2026 Feb 21;17:491. doi: 10.1007/s12672-026-04617-w (PMC13031502; doi:10.1007/s12672-026-04617-w)
Supplement: Supplementary file 8 — Additional file 8. [file 12672_2026_4617_MOESM8_ESM.xlsx]

## Sheet: result
Column A: Term ID. Column B: Description, the description of the term. Column C: GeneRatio, the number of genes enriched in certain term / the number of input genes. Column D: BgRatio, the number of genes within certain term / the number of background genes. Column E: pvalue, the pvalue of certain enriched term. Column F: p.adjust, the adjusted pvalue. Column G: qvalue, the qvalue of certain enri…
